# Supplementary material for: Identification of neurodegeneration indicators and disease progression in metachromatic leukodystrophy using quantitative NMR‐based urinary metabolomics
Source: JIMD Rep. 2022 Jan 27;63(2):168–80. doi: 10.1002/jmd2.12273 (PMC8898726; doi:10.1002/jmd2.12273)
Supplement: Supplementary file 3 — Table S1: Statistical analyses including minimal (min), maximal (max) values, 95% confidence interval, standard deviation (StDev), median and p‐values. [file JMD2-63-168-s003.xlsx]

## Sheet: Sheet1
		Figure 1: 119 MLDsamples versus 323 control samples
		1,3-Dimethyluric acid	1-Methylguanidine	1-Methylhydantoin	1-Methylnicotinamide	2-Furoylglycine	2-Hydroxyglutaric acid	2-Hydroxyisovaleric acid	2-Oxoglutaric acid	3-Hydroxy-3-methylglutaric acid	3-Hydroxybutyric acid	3-Hydroxyglutaric acid	3-Hydroxyisovaleric acid	3-Methyl-2-oxovaleric acid	3-Methylglutaconic acid	3-Phenyllactic acid	4-Hydroxyphenylacetic acid	4-Pyridoxic acid	Acetic acid	Acetoacetic acid	Acetone	Adenine	Alanine	Allantoin	Allopurinol	Arginine	Betaine	Caffeine	Citric acid	Citrulline	Creatine	Creatinine	D-Galactose	D-Glucose	Dihydrothymine	Dimethylamine	D-Lactose	Ethylmalonic acid	Formic acid	Fumaric acid	Glutaric acid	Glycine	Glycolic acid	Guanidinoacetic acid	Hippuric acid	Imidazole	Inosine	Lactic acid	L-Citramalic acid
Control	Median [µM]	0.0281806	0.11269	0.0363193	0.024879	0.0028	0.107168	0.00251771	0.0546207	0.0638521	0.00121947	0.0130353	0.0286686	0.00480089	0.0143704	0.00900615	0.0234033	0.00764634	0.0231562	0.028348	0.00784047	0.00536642	0.112344	0.0534094	0.0190997	0.239168	0.0429604	0.0831652	0.930107	0.132115	0.15963	4.07282	0.00173169	0.159341	0.0435639	0.126682	0.0684526	0.0155857	0.0689393	0.00184275	0.0162561	0.364752	0.272595	0.24061	0.658603	0.019116	0.0142566	0.0519106	0.0597029
	StDev [µM]	0.0252658	0.0775548	0.0149691	0.0144171	0.0201755	0.112446	0.00269866	0.0409467	0.0176235	0.0323787	0.0115074	0.0102836	0.00647119	0.00980668	0.0276932	0.0459094	0.0132509	0.0317543	0.0249658	0.0119899	0.00771787	0.0437279	0.0344864	0.0121301	0.110401	0.100874	0.0471506	0.461044	0.108854	0.635286	1.6126	0.109505	0.0506832	0.202837	0.0807212	0.0647549	0.010257	0.0554109	0.00143665	0.0129198	0.22597	0.102571	0.652766	0.825117	0.0205374	0.0112402	0.0301787	0.0233539
	Min value [µM]	4.71e-05	0.0642717	0.0133286	0.0075594	0.000442987	0.000261327	4.31e-05	0.00016944	0.00123394	0.000197377	9.49e-05	0.00716548	2.82e-05	0.000414634	7.05e-05	0.000248436	4.07e-05	0.00210051	0.000158025	0.000616022	5.91e-05	0.0336464	0.007	0.00551198	0.00117075	0.00189852	0.0323934	0.0187695	0.000512221	0.000287247	0.623	0.00010376	0.002	0.000111831	0.0577778	0.000277798	4.79e-05	0.00419235	0.000641834	6.21e-05	0.00203573	0.0615534	0.0325671	0.00142538	0.000341599	0.0006	0.000289437	0.000553086
	Max value [µM]	0.156685	0.985463	0.111854	0.140667	0.152667	0.873651	0.0161751	0.303825	0.13552	0.266668	0.0486762	0.0817674	0.0654463	0.11423	0.158551	0.425669	0.064638	0.5115	0.19265	0.13624	0.0382536	0.268814	0.229963	0.132519	1.16999	0.931	0.479267	2.61448	0.486488	3.77907	7.78648	1.4201	0.315	3.2075	0.561486	0.535905	0.0659638	0.70749	0.0137799	0.0648101	1.41466	0.723993	10.0075	6.56949	0.0917166	0.0719021	0.288971	0.253464
	95% confidence interval [µM]	0.00275537	0.00845776	0.00163247	0.00157226	0.00220024	0.0122628	0.000294304	0.00446545	0.00192194	0.00353107	0.00125495	0.00112148	0.000705718	0.00106947	0.00302009	0.00500666	0.00144508	0.00346298	0.00272266	0.00130756	0.000841675	0.00476875	0.00376092	0.00132285	0.0120398	0.0110008	0.00514202	0.0502793	0.0118711	0.0692813	0.175862	0.0119421	0.00552727	0.0221204	0.00880308	0.00706187	0.00111858	0.00604285	0.000156675	0.00140898	0.0246432	0.0111859	0.0711877	0.0899834	0.00223971	0.0012258	0.00329114	0.00254686
MLD	Median [µM]	0.0114805	0.127295	0.0320816	0.0230461	0.0165579	0.0705694	0.00172662	0.0358938	0.00239073	0.00169813	0.0131191	0.0233931	0.00348033	0.0157396	0.0109583	0.0382961	0.0117799	0.041313	0.0344017	0.0125286	0.0043642	0.111371	0.0507692	0.018629	0.218858	0.0425978	0.0830705	0.763835	0.107448	0.3709	2.72985	0.0006	0.169498	0.0399354	0.103205	0.0638302	0.0171692	0.0587154	0.00225457	0.0154006	0.442229	0.242	0.194497	0.377437	0.0221273	0.010825	0.069296	0.0788489
	StDev [µM]	0.0201953	0.089238	0.0362397	0.0123908	0.0222073	0.411767	0.00280335	0.0280609	0.023193	0.448237	0.0148329	0.00894365	0.00581685	0.0150263	0.0233753	0.0526183	0.0152583	0.482425	0.045333	0.18472	0.00698146	0.0467775	0.0200782	0.0467557	0.174895	0.0477926	0.102235	0.406206	0.0768843	0.608357	1.10738	0.0333299	0.0848969	0.0881997	0.0218928	0.0491529	0.013361	0.139024	0.00111052	0.0165196	0.271037	0.15541	0.306983	0.502605	0.0181794	0.0107971	0.0906794	0.0371714
	Min value [µM]	9e-05	0.0780094	0.00810289	0.00812903	0.000301278	0.00027854	5.35e-05	8.61e-05	0.000387357	0.000290946	0.000129496	0.006	4.32e-05	0.00346134	4.3e-05	0.000250929	4.32e-05	0.00864473	0.000177586	0.000623457	6.28e-05	0.019	0.0014	0.00955967	0.00153786	0.000514076	0.0296726	0.00903039	0.000463399	0.0143183	0.816275	6.46e-05	0.01	4.32e-05	0.0678951	0.0012	7.12e-05	0.00638188	0.000322798	6.27e-05	0.00581893	0.0533927	0.0370562	0.00151029	0.000345028	0.000417582	0.00374398	0.00231953
	Max value [µM]	0.16071	0.640563	0.378633	0.101251	0.118692	2.36585	0.0172662	0.114348	0.101882	3.97031	0.101043	0.0637371	0.0293836	0.121866	0.110769	0.372	0.0791623	2.475	0.452058	1.57008	0.0332062	0.215991	0.100662	0.526097	1.82203	0.386103	0.955808	1.89592	0.344091	3.4274	5.07432	0.221	0.591367	0.58071	0.213982	0.249643	0.0925899	1.025	0.00574141	0.100196	1.27289	1.41822	3.36303	2.53487	0.0863844	0.0575094	0.483264	0.193964
	95% confidence interval [µM]	0.00362849	0.0160334	0.00651117	0.00222624	0.00398998	0.0739819	0.000503677	0.00504168	0.00416708	0.0805345	0.00266501	0.0016069	0.00104511	0.00269977	0.00419984	0.0094539	0.00274146	0.0866771	0.00814497	0.0331885	0.00125436	0.0084045	0.00360744	0.00840059	0.0314234	0.00858688	0.0183684	0.0729829	0.0138138	0.109303	0.198962	0.00598837	0.0152534	0.0158468	0.00393348	0.00883128	0.00240056	0.0249784	0.000199526	0.00296807	0.0486971	0.0279224	0.0551554	0.0903029	0.00326629	0.00193991	0.0162923	0.00667858
	unpaired t-test [p-value]	<0.0001	ns	ns	ns	0.0028741	ns	ns	<0.0001	<0.0001	0.00075122	ns	9.6558e-05	ns	ns	ns	ns	ns	<0.0001	0.0022615	0.00017271	ns	ns	0.019097	ns	ns	ns	ns	0.005714	ns	ns	<0.0001	ns	ns	ns	<0.0001	ns	0.040361	ns	ns	ns	0.00032352	ns	ns	0.00072162	ns	0.038708	<0.0001	<0.0001
		Figure 2: 54 control samples versus 23 early onset MLD samples versus 31 late onset MLD samples
		1-Methylguanidine	1-Methylhydantoin	1-Methylnicotinamide	1,3-Dimethyluric acid	2-Furoylglycine	2-Hydroxyisovaleric acid	2-Oxoglutaric acid	2-Oxoisocaproic acid	3-Hydroxy-3-methylglutaric acid	3-Hydroxybutyric acid	3-Hydroxyglutaric acid	3-Hydroxyisovaleric acid	3-Methyl-2-oxovaleric acid	3-Methylglutaconic acid	3-Phenyllactic acid	4-Aminobutyric acid	4-Hydroxyphenylacetic acid	4-Pyridoxic acid	Acetic acid	Acetoacetic acid	Acetone	Adenine	Alanine	Allantoin	Allopurinol	Arginine	Betaine	Caffeine	Choline	Citric acid	Citrulline	Creatine	Creatinine	D-Galactose	D-Gluconic acid	D-Glucose	D-Lactose	Dihydrothymine	Dihydrouracil	Dimethylamine	Ethylmalonic acid	Formic acid	Fumaric acid	Glutaric acid	Glycine	Glycolic acid	Guanidinoacetic acid	Hippuric acid
Control	Median [µM]	0.0563334	0.0193936	0.0127031	0.00773991	0.00691369	0.000877161	0.0323289	0.000354975	0.0334618	0.000863857	0.00829449	0.0157399	0.00251498	0.00709201	0.0143417	0.00033588	0.0170036	0.00574844	0.0123451	0.0117085	0.00430715	0.00213164	0.063178	0.0292353	0.00987788	0.106961	0.0275053	0.0434014	0.000942472	0.494819	0.0672116	0.350916	1.14111	0.00242754	0.00366107	0.0845497	0.0411398	0.0241726	3.415e-15	0.0571442	0.00855727	0.0421212	0.00117057	0.00753403	0.168042	0.131946	0.116481	0.227938
	StDev [µM]	0.0162054	0.0086453	0.00880808	0.00939988	0.010692	0.00128031	0.0207175	0.0023894	0.00914529	0.014174	0.00644047	0.00536444	0.00289349	0.00364886	0.0120887	0.00989395	0.0202934	0.00806386	0.00725088	0.0124294	0.00525323	0.00428778	0.0179852	0.0172488	0.00477712	0.0466554	0.0240345	0.0212521	0.0104825	0.230261	0.0511403	0.318806	0.665873	0.0434065	0.0419371	0.0275764	0.0288487	0.101052	0.00905254	0.0147922	0.00545994	0.0171148	0.000822619	0.00594209	0.0843607	0.0487678	0.0767658	0.286998
	Min value [µM]	0.041635	0.00780929	0.00503327	1.24e-05	0.000326292	2.82e-11	1.9e-14	5.96e-05	0.000998079	0.000134356	7.79e-05	0.00609618	2.93e-05	0.00237584	4.66e-05	7.54e-05	0.000330142	3.57e-05	0.00120353	0.000103329	0.000492272	4.7e-05	0.0307454	0.00721876	0.00260756	0.00095811	0.00551279	0.0222208	0.000217405	0.0327777	0.000395319	0.000137003	0.457637	0.000311145	0.00084452	0.0180152	0.00397097	0.00274618	8.18e-16	0.0303026	5.25e-05	0.0194715	0.000341002	8.01e-05	0.00206021	0.040921	0.021394	0.0297258
	Max value [µM]	0.126002	0.0566504	0.0441149	0.044535	0.0651844	0.00595389	0.0888232	0.00861718	0.0595577	0.0542752	0.0223479	0.0341095	0.0112189	0.021271	0.0452445	0.0398426	0.0973993	0.0298368	0.050394	0.0585825	0.0341878	0.019137	0.130037	0.070273	0.0253123	0.225319	0.150608	0.1326	0.0394094	1.07145	0.193576	1.42232	3.22679	0.210019	0.150507	0.151252	0.143755	0.723986	0.0350077	0.113244	0.0247464	0.0862778	0.00537618	0.0192763	0.398521	0.247307	0.457136	1.67784
	95% confidence interval [µM]	0.00432225	0.00230585	0.00234927	0.00250711	0.00285175	0.00034148	0.0055257	0.000637294	0.00243921	0.00378044	0.00171778	0.00143079	0.000771744	0.000973214	0.00322425	0.00263889	0.00541261	0.00215077	0.00193393	0.00331512	0.00140113	0.00114363	0.00479696	0.00460056	0.00127414	0.0124438	0.00641042	0.0056683	0.00279587	0.0614145	0.01364	0.085031	0.1776	0.0115773	0.0111853	0.00735511	0.00769444	0.0269524	0.00241447	0.00394532	0.00145626	0.0045648	0.000219407	0.00158486	0.0225005	0.0130072	0.0204748	0.0765473
MLD early onset	Median [µM]	0.0611598	0.019458	0.0107884	0.00522208	0.0041122	0.000691606	0.0114246	0.000294352	0.00108499	0.0156007	0.00694209	0.0114246	0.00160435	0.00698107	0.00714037	0.000308529	0.0192607	0.0072438	0.135434	0.0174187	0.00998405	0.00155833	0.0596935	0.0216218	0.00954478	0.128848	0.0259499	0.0341629	0.0117005	0.366251	0.0580671	0.467162	0.745174	0.00196669	0.00335502	0.0996975	0.0452342	0.0180664	1.05e-14	0.0535104	0.0106009	0.0340144	0.00138321	0.0101436	0.20193	0.104238	0.10046	0.160995
	StDev [µM]	0.0187372	0.00967359	0.01529	0.00462233	0.00976677	0.00129455	0.0192649	0.00202852	0.011497	0.0724361	0.0068004	0.00431585	0.00182557	0.00780254	0.0122552	0.0123828	0.0252924	0.00711404	0.522148	0.0138426	0.0238799	0.00613501	0.0309952	0.010034	0.00637937	0.0514985	0.0429491	0.0269012	0.00801313	0.185747	0.0551934	0.239412	0.347571	0.0476109	0.0619776	0.0570135	0.0219204	0.0436725	0.0144943	0.0217816	0.0474496	0.190722	0.00477695	0.0122029	0.140219	0.0324409	0.0550125	0.145424
	Min value [µM]	0.0447238	0.00824538	0.00319669	2.39e-05	0.000298777	2.31e-11	9.26e-15	7.12e-05	0.000285104	0.000361981	9.02e-05	0.000786341	4.76e-05	0.000284492	3.16e-05	6.9e-05	0.000187113	0.000711727	0.00525937	0.00102075	0.000700116	8.27e-05	0.0331145	0.0044368	0.0015612	0.0534099	0.000274846	0.003652	0.000199073	0.00755731	0.000269511	0.0371162	0.594531	0.000213321	0.000773306	0.0081016	0.00245899	0.000245899	6.74e-16	0.0387299	0.000133931	0.00245899	0.000263627	4.44e-05	0.00482393	0.0101049	0.0319349	0.000550106
	Max value [µM]	0.138933	0.0445588	0.082691	0.0167521	0.0470292	0.00465741	0.0748621	0.00659631	0.0361936	0.30238	0.0213501	0.0186026	0.00648129	0.0364572	0.0443489	0.0356554	0.101002	0.0266315	2.00515	0.050852	0.0888318	0.0250446	0.175818	0.0416531	0.0322504	0.263391	0.197949	0.121953	0.0220513	0.762086	0.286472	1.0547	2.15644	0.226227	0.265571	0.250817	0.0773943	0.15312	0.0623901	0.136474	0.24221	0.830414	0.0245899	0.0456921	0.528792	0.175805	0.253211	0.561584
	95% confidence interval [µM]	0.00765752	0.00395341	0.00624874	0.00188906	0.00399149	0.000529058	0.00787321	0.000829016	0.0046986	0.0296032	0.00277919	0.0017638	0.000746075	0.00318875	0.00500848	0.0050606	0.0103365	0.00290737	0.213392	0.00565719	0.00975927	0.00250726	0.0126671	0.00410068	0.00260713	0.0210464	0.0175525	0.010994	0.00327481	0.0759111	0.0225565	0.097843	0.142046	0.0194577	0.0253291	0.0233003	0.00895844	0.0178481	0.00592356	0.00890173	0.0193917	0.0779442	0.00195225	0.00498709	0.057305	0.013258	0.0224825	0.0594321
MLD late onset	Median [µM]	0.0745283	0.0159422	0.0126522	0.00421439	0.00979693	0.000572849	0.0236097	0.000251631	0.00106435	0.000519307	0.00803188	0.0127403	0.00329815	0.00876822	0.0046722	0.000249445	0.0159422	0.00398833	0.0251752	0.0186888	0.00556396	0.00321889	0.0654583	0.0311584	0.0107701	0.107123	0.0246325	0.0445116	0.000830177	0.449852	0.0622923	0.215881	1.6463	0.00113134	0.0602916	0.0833664	0.0273082	0.0222775	3.92e-15	0.0563399	0.00931604	0.0400154	0.00109536	0.00557978	0.239165	0.1454	0.127134	0.294759
	StDev [µM]	0.0564574	0.00520056	0.00352326	0.0099568	0.0120202	0.00169365	0.0128858	0.00223808	0.00935889	0.0148433	0.00526814	0.0032775	0.00254251	0.00391877	0.0132846	0.00726446	0.0159074	0.0086861	0.17837	0.00976681	0.00444051	0.00359258	0.0188714	0.00637173	0.046424	0.157063	0.0181148	0.0146794	0.0103457	0.229943	0.046267	0.441411	0.463657	0.00569939	0.0534577	0.0294388	0.0276382	0.0221122	0.0083162	0.0110497	0.00502698	0.0631341	0.00041377	0.00550896	0.103098	0.0513363	0.291797	0.284847
	Min value [µM]	0.0452192	0.00724828	0.00831585	0.000611191	0.000666058	4.03e-11	3.11e-14	7.16e-05	0.00041553	0.000175377	0.000150274	0.00851831	3.52e-05	0.00297341	5.01e-05	0.000104388	0.000272712	1.99e-05	0.00876884	9.57e-05	0.000410759	0.000121838	0.0351199	0.0159092	0.0062983	0.00102349	0.00713056	0.02567	0.000261104	0.188812	0.000381336	0.0102788	1.01127	0.000279793	0.00116991	0.0462246	0.00139862	0.00046722	9.82e-16	0.0415826	7.28e-05	0.00459842	0.000398556	7.68e-05	0.00383375	0.0451835	0.0294383	0.000186122
	Max value [µM]	0.241493	0.027148	0.0229921	0.0345108	0.0535811	0.00695495	0.0410436	0.00749224	0.0428085	0.0460364	0.0203405	0.0247005	0.00840996	0.019982	0.0575138	0.0332252	0.0814782	0.0299063	0.653215	0.037516	0.0240596	0.0151878	0.10981	0.0452072	0.273162	0.946038	0.109808	0.0854584	0.0372352	1.10108	0.180347	1.77958	2.70262	0.0217743	0.160619	0.15242	0.103396	0.0961008	0.0262011	0.086674	0.019056	0.332911	0.00209793	0.0228938	0.490033	0.28392	1.74616	1.01831
	95% confidence interval [µM]	0.0198741	0.0018307	0.00124026	0.00350499	0.00423136	0.000596199	0.00453605	0.00078785	0.00329452	0.00522514	0.00185449	0.00115374	0.000895014	0.00137948	0.00467645	0.00255723	0.00559973	0.00305768	0.0627897	0.00343811	0.00156315	0.00126466	0.0066431	0.00224297	0.0163422	0.0552893	0.00637678	0.00516746	0.00364188	0.0809445	0.0162869	0.155386	0.163216	0.0020063	0.0188182	0.010363	0.00972919	0.00778395	0.00292747	0.0038897	0.0017696	0.0222245	0.000145655	0.00193926	0.0362924	0.0180714	0.102719	0.100272
	Ordinary one-way ANOVA [p-value]	ns	0.00019879	0.03045	ns	ns	ns	0.026023	ns	<0.0001	0.0011458	ns	<0.0001	ns	ns	ns	ns	ns	ns	<0.0001	ns	<0.0001	ns	ns	0.0018343	ns	ns	ns	ns	ns	0.0040909	ns	ns	<0.0001	ns	0.041722	ns	ns	ns	ns	ns	ns	ns	ns	0.0092967	0.00052773	0.00065624	ns	0.010668
		Figure 3: 44 control samples versus 13 samples MLD postHSCT disease progression versus 31 samples MLD postHSCT disease stabilization
		1-Methylguanidine	1-Methylhydantoin	1-Methylnicotinamide	1,3-Dimethyluric acid	2-Furoylglycine	2-Hydroxyisovaleric acid	2-Oxoglutaric acid	2-Oxoisocaproic acid	3-Hydroxy-3-methylglutaric acid	3-Hydroxybutyric acid	3-Hydroxyglutaric acid	3-Hydroxyisovaleric acid	3-Hydroxypropionic acid	3-Methyl-2-oxovaleric acid	3-Methylglutaconic acid	3-Phenyllactic acid	4-Aminobutyric acid	4-Hydroxyphenylacetic acid	4-Pyridoxic acid	Acetic acid	Acetoacetic acid	Acetone	Adenine	Alanine	Allantoin	Allopurinol	Arginine	Betaine	Butyric acid	Caffeine	Choline	Citric acid	Citrulline	Creatine	Creatinine	Cytosine	D-Galactose	D-Gluconic acid	D-Glucose	D-Lactose	D-Mannitol	D-Mannose	Dihydrothymine	Dimethylamine	Ethylmalonic acid	Formic acid	Fumaric acid	Glutaric acid
Control	Median [µM]	0.444925	0.139302	0.0998099	0.120191	0.0197461	0.00989237	0.270195	0.00154252	0.272905	0.00839113	0.0488656	0.113472	0.00158974	0.0115235	0.0646251	0.0136728	0.000931068	0.0996151	0.0431574	0.0772719	0.0882906	0.024725	0.0188351	0.473296	0.273685	0.0775008	0.831215	0.134	0.00455353	0.359176	0.00855951	3.71334	0.647818	0.846857	15.2477	0.0013515	0.00437797	0.0797321	0.760117	0.238044	0.399522	0.0282733	0.0780918	0.363153	0.0657157	0.242753	0.00766192	0.0565041
	StDev [µM]	0.201918	0.0470237	0.0392689	0.0911473	0.0683263	0.0086648	0.194809	0.020414	0.0410691	0.111294	0.0446461	0.0355542	0.0881324	0.0396179	0.0301694	0.124039	0.0405322	0.112773	0.0562822	0.0463179	0.0831329	0.015626	0.0292312	0.173312	0.142769	0.0328318	0.4227	0.100727	0.0619791	0.174636	0.0636516	2.05308	0.407364	2.659	4.3009	0.00703924	0.220561	0.383134	0.176737	1.87914	0.83068	0.133694	0.445295	0.227928	0.0391765	0.0940997	0.00530565	0.0500207
	Min value [µM]	0.282123	0.0656207	0.0334533	0.000481797	0.00247172	2.12e-14	0.000840908	0.000382175	0.205405	0.00176432	0.000810048	0.0530593	0.000439485	0.000127392	0.0172651	0.000634732	0.000401335	0.0028	0.0002	0.0245295	0.00215453	0.00342746	0.000649755	0.169073	0.0385735	0.0464208	0.57794	0.0298287	0.00142601	0.149635	0.00242044	0.103225	0.0087101	0.0181863	6.94674	0.000382175	0.00132349	0.0252306	0.424765	0.0389354	0.0253509	0.00123586	0.00140872	0.00297098	0.00137936	0.0584438	0.00302708	0.00142699
	Max value [µM]	1.55959	0.2963	0.216645	0.406968	0.279492	0.0349549	1.19101	0.0774053	0.377941	0.389207	0.160396	0.203126	0.280217	0.244958	0.185136	0.498222	0.159184	0.41283	0.239834	0.199361	0.487066	0.058861	0.145467	0.931458	0.64573	0.170453	3.28566	0.536748	0.203906	0.910385	0.201733	8.85148	1.35465	10.849	26.0187	0.0294745	1.32631	1.28734	1.0631	12.836	4.34038	0.426563	2.9551	0.765295	0.150681	0.497622	0.0302996	0.215343
	95% confidence interval [µM]	0.059662	0.0138944	0.011603	0.0269318	0.0201888	0.00256024	0.0575614	0.00603184	0.0121349	0.0328848	0.0131918	0.0105054	0.026041	0.0117061	0.00891432	0.0366506	0.0119763	0.0333216	0.01663	0.0136858	0.0245637	0.00461712	0.00863711	0.0512094	0.0421846	0.009701	0.124898	0.0297625	0.0183133	0.0516006	0.0188075	0.606635	0.120366	0.78567	1.27081	0.00207992	0.0651705	0.113207	0.0522215	0.555239	0.245446	0.0395033	0.131574	0.0673472	0.0115757	0.0278042	0.00156769	0.0147799
MLD post HSCT progression	Median [µM]	0.468519	0.112261	0.0810528	0.0458124	0.010839	0.00840623	0.154812	0.00124494	0.0127822	0.24137	0.0711785	0.0928155	0.00147403	0.000774212	0.073229	0.05	0.000998916	0.20087	0.0464527	0.106818	0.112261	0.0505112	0.0117468	0.321892	0.174292	0.0747374	1.00905	0.150541	0.00614061	0.382483	0.0718768	3.88466	0.312445	0.963701	10.669	0.0016457	0.029	0.0627986	0.832037	0.312445	0.0751898	0.00383997	0.130719	0.380805	0.0756272	0.21563	0.00852122	0.051
	StDev [µM]	0.362463	0.191704	0.0575	0.038508	0.0622418	0.0194604	0.106152	0.0261991	0.0823402	1.61405	0.0366824	0.0528963	0.0858782	0.0222287	0.132696	0.0910973	0.306742	0.381539	0.0592368	1.48503	0.0510112	1.15632	0.00891402	0.275286	0.0823556	0.0253288	0.302132	0.0616494	0.311595	0.531617	0.0827824	1.61628	0.278111	1.46745	3.74438	0.0265648	0.0597223	0.299714	0.543854	0.117791	0.337631	0.0127043	0.232351	0.0824773	0.110938	0.102576	0.00334302	0.0534659
	Min value [µM]	0.318317	0.0755676	0.0473401	0.000737198	0.00249125	3.47e-14	0.00100348	0.000533839	0.00548109	0.00246448	0.000966651	0.0552898	0.000613893	0.00018936	0.0136601	0.00165992	0.000450055	0.00294218	0.00018936	0.0770171	0.0834021	0.00533839	0.000271218	0.0735502	0.00954539	0.0352403	0.572917	0.0569559	0.00223878	0.228531	0.00359785	1.68004	0.00774965	0.197882	5.42723	0.000568081	0.00226391	0.0282935	0.274497	0.00696791	0.0354113	0.00124562	0.00168107	0.31129	0.00533959	0.0211442	0.0039496	0.00160152
	Max value [µM]	1.80061	0.734718	0.265391	0.120114	0.200254	0.0757441	0.400347	0.0812923	0.218562	6.19776	0.104	0.25608	0.237285	0.0737198	0.440476	0.267945	1.15983	1.44004	0.18703	4.77742	0.265794	4.40831	0.0311406	1.03254	0.286493	0.123404	1.59169	0.272258	1.19486	2.31682	0.203341	7.08257	0.918281	5.09404	19.9074	0.100875	0.179473	0.878042	2.59424	0.442319	1.19616	0.0407125	0.750256	0.634651	0.406178	0.343689	0.0164455	0.182835
	95% confidence interval [µM]	0.197034	0.104209	0.0312568	0.0209328	0.0338344	0.0105786	0.057704	0.0142417	0.0447598	0.87739	0.0199404	0.0287542	0.0466831	0.0120835	0.0721332	0.0495202	0.166744	0.207403	0.0322009	0.807259	0.0277295	0.628572	0.00484563	0.149645	0.0447682	0.0137687	0.164238	0.0335124	0.169382	0.288985	0.0450002	0.878606	0.15118	0.797699	2.03543	0.0144405	0.0324648	0.162923	0.295637	0.0640307	0.183535	0.00690599	0.126305	0.0448344	0.0603055	0.0557597	0.00181725	0.0290639
MLD post HSCT stabilization	Median [µM]	0.563067	0.13933	0.0986063	0.0695045	0.150809	0.00657375	0.128876	0.0193553	0.021468	0.0134031	0.0387029	0.103677	0.00240116	0.012229	0.0537963	0.0558769	0.00181412	0.163574	0.0209091	0.366597	0.13839	0.0498757	0.0178297	0.362985	0.203442	0.0714515	0.910396	0.142744	0.0080292	0.309685	0.0924128	2.028	0.456602	0.289126	13.9175	0.00197213	0.00593052	0.110818	0.472486	0.174204	0.138697	0.00460163	0.110394	0.430581	0.0545712	0.175325	0.00967766	0.0619246
	StDev [µM]	0.439492	0.0396081	0.0300191	0.0643044	0.0958047	0.00572914	0.112696	0.0164523	0.115047	0.1745	0.039468	0.0226521	0.0920213	0.0269965	0.0317256	0.0780326	0.0896767	0.123704	0.0340917	1.93003	0.0487661	0.0304548	0.0206795	0.186275	0.074014	0.0122336	0.3232	0.14038	0.0603421	0.120079	0.0885029	1.57531	0.303753	1.63497	3.27566	0.0522718	0.0781042	0.349237	0.22986	0.222826	0.829533	0.0131988	0.0972292	0.0868925	0.0231543	0.145401	0.00330914	0.0412242
	Min value [µM]	0.343999	0.0464701	0.0572079	0.000767683	0.0028	2.57e-14	0.00246699	0.000790802	0.00973123	0.00531604	0.00225598	0.0616062	0.00108992	0.000440061	0.0154812	0.00132181	0.000666689	0.00369041	0.000793024	0.0791403	0.0490237	0.0265159	0.000438814	0.140104	0.0397739	0.0465531	0.0752904	0.05259	0.00223878	0.18008	0.0038	0.0379898	0.0114799	0.0591638	4.86	0.000790802	0.00220032	0.0419125	0.101306	0.00635547	0.0398	0.0014	0.0433452	0.318889	0.00480027	0.0295819	0.00262842	0.00397739
	Max value [µM]	2.32328	0.196281	0.16452	0.233942	0.322029	0.0241348	0.415	0.061434	0.351476	0.765	0.166963	0.149201	0.35028	0.106572	0.167788	0.268099	0.347891	0.449784	0.139926	9.51646	0.241941	0.19	0.0751284	0.857886	0.350906	0.0972983	1.69643	0.573521	0.171138	0.593252	0.262763	6.836	1.40326	5.02644	18.3554	0.28305	0.332845	1.07475	1.03823	1.14545	3.37278	0.053708	0.455878	0.768302	0.0978317	0.489159	0.02	0.175282
	95% confidence interval [µM]	0.15471	0.0139429	0.0105673	0.0226364	0.0337252	0.00201677	0.0396714	0.00579155	0.0404987	0.0614275	0.0138935	0.00797397	0.0323933	0.00950332	0.011168	0.027469	0.031568	0.0435463	0.012001	0.679409	0.0171666	0.0107207	0.0072796	0.0655725	0.0260544	0.00430647	0.113773	0.0494166	0.0212416	0.0422701	0.0311548	0.554541	0.106927	0.575541	1.1531	0.0184007	0.0274942	0.122938	0.0809155	0.0784393	0.292012	0.00464624	0.0342266	0.0305879	0.00815077	0.051184	0.00116488	0.0145117
	Ordinary one-way ANOVA [p-value]	0.021095	ns	ns	ns	0.00010554	ns	0.0017193	ns	<0.0001	0.0041552	ns	ns	ns	ns	0.0069591	ns	ns	0.023764	ns	0.0010581	0.0041381	0.0066786	ns	ns	0.014162	ns	ns	ns	ns	0.035136	0.03895	0.0015276	ns	ns	0.0062809	ns	ns	ns	<0.0001	ns	0.0011872	ns	ns	0.00046731	0.0036975	ns	ns	ns
		Supplement 1: 54 control samples versus 54 (untreated) MLD samples
		1,3-Dimethyluric acid	1-Methylguanidine	1-Methylhydantoin	1-Methylnicotinamide	2-Furoylglycine	2-Hydroxyglutaric acid	2-Hydroxyisovaleric acid	2-Oxoglutaric acid	3-Hydroxy-3-methylglutaric acid	3-Hydroxybutyric acid	3-Hydroxyglutaric acid	3-Hydroxyisovaleric acid	3-Methyl-2-oxovaleric acid	3-Methylglutaconic acid	3-Phenyllactic acid	4-Hydroxyphenylacetic acid	4-Pyridoxic acid	Acetic acid	Acetoacetic acid	Acetone	Adenine	Alanine	Allantoin	Allopurinol	Arginine	Betaine	Caffeine	Citric acid	Citrulline	Creatine	Creatinine	D-Galactose	D-Glucose	Dihydrothymine	Dimethylamine	D-Lactose	Ethylmalonic acid	Formic acid	Fumaric acid	Glutaric acid	Glycine	Glycolic acid	Guanidinoacetic acid	Hippuric acid	Imidazole	Inosine	Lactic acid	L-Citramalic acid
Control	Median [µM]	0.015379	0.105279	0.0359158	0.0235608	0.0104801	0.0992245	0.00141775	0.0577857	0.0623018	0.00174301	0.0153982	0.0298774	0.00447322	0.013788	0.0265063	0.0365884	0.0102097	0.0234269	0.0221425	0.00829967	0.00406789	0.119599	0.0582384	0.0177834	0.199556	0.0510992	0.0809941	0.980462	0.136677	0.642439	2.24298	0.00349536	0.160118	0.0474364	0.105437	0.0761411	0.0162778	0.0802934	0.00240877	0.0141248	0.303457	0.24857	0.22174	0.402913	0.0207746	0.0125862	0.0551797	0.0547566
	StDev [µM]	0.0170566	0.0338232	0.0156227	0.0171335	0.0224022	0.122009	0.00235541	0.0388358	0.0171551	0.0272189	0.0121592	0.0101486	0.00549363	0.00678386	0.0229006	0.0380581	0.0143585	0.0135772	0.0231349	0.0116112	0.00762183	0.0351031	0.031229	0.00893466	0.0837223	0.0469991	0.0390537	0.478879	0.0910424	0.635133	1.19042	0.0862303	0.0527653	0.191467	0.026827	0.0519561	0.0105238	0.034802	0.00192951	0.0114178	0.154572	0.0853968	0.142854	0.533956	0.0208215	0.0104939	0.0230699	0.0172134
	Min value [µM]	4.71e-05	0.0716177	0.0143562	0.0086416	0.000449284	0.000446481	6.77e-05	0.000260132	0.00172832	0.000224642	0.000141209	0.0121006	3.21e-05	0.00406154	9.61e-05	0.000420102	7.19e-05	0.00210051	0.000191498	0.001	6.73e-05	0.0628329	0.0142152	0.00551198	0.00174157	0.00980371	0.0387692	0.0607502	0.000742797	0.000287247	0.930092	0.000141209	0.0288296	0.00569106	0.0577778	0.00729325	4.79e-05	0.0360787	0.000641834	0.000106114	0.00394604	0.0683553	0.042122	0.0480493	0.000503678	0.0006	0.00597285	0.0357982
	Max value [µM]	0.0817451	0.24813	0.0982373	0.0838924	0.144865	0.801905	0.0114899	0.144865	0.102793	0.0942343	0.0430871	0.0670154	0.0189593	0.0423522	0.0835991	0.181553	0.0559218	0.0911058	0.108767	0.0780864	0.0342217	0.227667	0.13118	0.0454128	0.394815	0.306646	0.204424	2.28318	0.34549	2.99379	5.83079	0.432469	0.277439	1.35115	0.190309	0.268414	0.0456918	0.178	0.0137799	0.0381657	0.697333	0.486377	0.879215	2.91515	0.0917166	0.0428478	0.12386	0.111004
	95% confidence interval [µM]	0.0045493	0.00902123	0.00416686	0.00456981	0.00597505	0.0325418	0.000628228	0.0103582	0.00457556	0.00725974	0.00324306	0.00270682	0.00146524	0.00180937	0.00610798	0.0101507	0.00382967	0.00362128	0.00617048	0.00309691	0.00203288	0.00936261	0.00832931	0.00238303	0.0223302	0.0125355	0.0104163	0.127725	0.0242826	0.169401	0.317505	0.0229991	0.0140734	0.0510676	0.00715522	0.0138576	0.00280689	0.00928228	0.000514634	0.00304533	0.041227	0.0227768	0.0381015	0.142415	0.00555346	0.00279891	0.00615315	0.00459112
MLD untreated	Median [µM]	0.00756441	0.12579	0.0320408	0.0221801	0.0154999	0.072368	0.001	0.0379374	0.0020767	0.00137786	0.0142556	0.0223441	0.00474854	0.0151344	0.0100648	0.0335	0.0114743	0.0459369	0.0319621	0.0125264	0.00471495	0.120881	0.0503513	0.020004	0.207821	0.0467702	0.0790949	0.727645	0.117093	0.625093	2.54169	0.000580653	0.174003	0.0425882	0.102695	0.0639019	0.0169764	0.0728282	0.002	0.0140803	0.380095	0.232204	0.212813	0.421961	0.0231749	0.0131143	0.0691979	0.07241
	StDev [µM]	0.0155028	0.0824404	0.0151483	0.0135249	0.0219629	0.24453	0.00277535	0.029247	0.0185022	0.0778951	0.0114683	0.0073	0.00448289	0.00885399	0.0244526	0.0430844	0.0141285	0.546524	0.0236812	0.0316664	0.00754941	0.039813	0.0175033	0.0685267	0.241724	0.0417554	0.0353984	0.388206	0.0782245	0.699472	1.09819	0.039544	0.0771435	0.0519132	0.0223722	0.0518547	0.0112081	0.183734	0.00122304	0.0198635	0.24375	0.0905529	0.439687	0.4814	0.0181942	0.0116539	0.0744224	0.0352073
	Min value [µM]	9.33e-05	0.0780094	0.0124531	0.013	0.000301278	0.00027854	5.45e-05	8.61e-05	0.000387357	0.000290946	0.000163458	0.006	4.44e-05	0.00361861	4.3e-05	0.000250929	4.44e-05	0.00893698	0.000177586	0.000623457	0.000125654	0.0534924	0.00978417	0.00955967	0.00153786	0.000514076	0.0296726	0.00925353	0.000463399	0.0167702	0.847	6.46e-05	0.01	0.000891429	0.0678951	0.00134161	7.12e-05	0.00715081	0.000322798	6.27e-05	0.00581893	0.0533927	0.0585723	0.00151029	0.000345028	0.000417582	0.0108052	0.0421542
	Max value [µM]	0.0701663	0.419	0.0817266	0.101251	0.118692	1.85325	0.0138738	0.114348	0.0693629	0.370249	0.0452705	0.0478143	0.0179204	0.0514076	0.110769	0.222734	0.0516112	2.475	0.108065	0.136964	0.0313305	0.213939	0.0943091	0.526097	1.82203	0.271118	0.210998	1.89592	0.344091	3.4274	5.07432	0.221	0.376328	0.235175	0.192778	0.204	0.050098	1.025	0.00574141	0.100196	1.12373	0.480057	3.36303	1.97121	0.0711861	0.0572101	0.380604	0.193964
	95% confidence interval [µM]	0.00413488	0.0219883	0.00404032	0.00360733	0.00585788	0.0652204	0.000740234	0.00780067	0.00493487	0.020776	0.0030588	0.00194704	0.00119567	0.00236151	0.00652194	0.0114913	0.00376832	0.145767	0.00631618	0.00844596	0.00201356	0.0106188	0.00466843	0.0182773	0.064472	0.0111369	0.00944135	0.103541	0.0208638	0.186561	0.292906	0.0105471	0.0205755	0.0138462	0.00596705	0.0138305	0.00298939	0.049005	0.000326206	0.00529794	0.0650123	0.024152	0.117272	0.128398	0.0048527	0.0031083	0.0198498	0.0093904
	unpaired t-test [p-value]	ns	0.019414	ns	ns	ns	ns	ns	ns	<0.0001	ns	ns	0.0020953	ns	ns	ns	ns	ns	0.0027586	ns	0.013189	ns	ns	ns	ns	ns	ns	ns	0.04316	ns	ns	ns	ns	ns	ns	ns	ns	ns	ns	ns	ns	0.0041497	ns	ns	ns	ns	ns	0.0041497	0.0019685
		Supplement 2 A: 16 control samples versus 6 MLD samples preHSCT (with disease progression post HSCT) versus 10 MLD samples preHSCT (with disease stabilization post HSCT)
		1-Methylguanidine	1-Methylhydantoin	1-Methylnicotinamide	1,3-Dimethyluric acid	2-Furoylglycine	2-Hydroxyisovaleric acid	2-Oxoglutaric acid	3-Hydroxy-3-methylglutaric acid	3-Hydroxybutyric acid	3-Hydroxyglutaric acid	3-Hydroxyisovaleric acid	3-Methyl-2-oxovaleric acid	3-Methylglutaconic acid	3-Phenyllactic acid	4-Hydroxyphenylacetic acid	4-Pyridoxic acid	Acetic acid	Acetoacetic acid	Acetone	Adenine	Alanine	Allantoin	Allopurinol	Arginine	Betaine	Caffeine	Choline	Citric acid	Citrulline	Creatine	Creatinine	Cytosine	D-Galactose	D-Gluconic acid	D-Glucose	D-Lactose	D-Mannose	Dihydrothymine	Dimethylamine	Ethylmalonic acid	Formic acid	Fumaric acid	Glutaric acid	Glycine	Glycolic acid	Guanidinoacetic acid	Hippuric acid	Imidazole
Control (age matched)	Median [µM]	0.105787	0.0321317	0.0229283	0.015659	0.0150034	0.00358474	0.0764901	0.0654852	0.00123497	0.00965935	0.0245132	0.00158473	0.0151628	0.00363138	0.0235533	0.0135143	0.0162477	0.00760543	0.00356974	0.00578374	0.120408	0.0516586	0.0202762	0.193574	0.0316143	0.0821876	0.00153786	1.28343	0.106317	0.123988	3.1567	0.00108049	0.00221068	0.123908	0.208939	0.0761494	0.000688131	0.0299832	0.112534	0.0145041	0.0702142	0.0022848	0.0155602	0.292375	0.318257	0.233844	0.63385	0.00950637
	StDev [µM]	0.0666201	0.0120002	0.0126378	0.0163922	0.0211215	0.00213872	0.0346825	0.0129696	0.0217302	0.0119353	0.00678882	0.0040769	0.00961903	0.0360066	0.0258597	0.0148149	0.00992163	0.0167516	0.0033212	0.0106715	0.047374	0.0374109	0.00954754	0.0454252	0.0319647	0.031662	0.014211	0.414757	0.0814587	0.610783	0.848888	0.00171078	0.073367	0.102889	0.059223	0.0478959	0.00493475	0.0508491	0.0267583	0.00871717	0.0282392	0.00158472	0.011543	0.335157	0.109005	0.11185	0.35018	0.0180814
	Min value [µM]	0.0817499	0.0241632	0.00827886	0.000198025	0.00100715	3.67e-06	0.0166995	0.0421204	0.0004031	0.000313043	0.0142713	5.82e-05	0.00810001	7.13e-05	0.000436583	0.0014043	0.00594724	0.000545542	0.00084087	0.000703859	0.0377732	0.00599365	0.013209	0.127325	0.00709005	0.0448649	0.000519256	0.411906	0.00198362	0.00425577	1.99068	0.000114291	0.000609551	0.00128064	0.0182	0.0189437	0.000323845	0.0153884	0.0803856	0.000196798	0.00393889	0.00090714	0.000436583	0.0032137	0.10603	0.0384973	0.00757571	0.000349267
	Max value [µM]	0.370701	0.0704282	0.0491757	0.0633799	0.0671552	0.00915906	0.130623	0.0934278	0.0870128	0.0385394	0.0385274	0.0141211	0.0439973	0.135876	0.0981264	0.0505598	0.036997	0.0680849	0.0100854	0.0352411	0.230513	0.12746	0.041845	0.312831	0.147073	0.193227	0.0367237	2.17156	0.263398	1.90929	4.71628	0.00635246	0.290677	0.27661	0.27856	0.228113	0.0170712	0.181281	0.183882	0.033436	0.126124	0.00749839	0.0400277	1.20244	0.487967	0.469584	1.38758	0.0603524
	95% confidence interval [µM]	0.0326432	0.00588001	0.00619243	0.00803201	0.0103494	0.00104795	0.0169941	0.006355	0.0106476	0.00584817	0.00332646	0.00199765	0.00471324	0.0176429	0.012671	0.00725919	0.00486151	0.00820814	0.00162736	0.00522892	0.0232128	0.018331	0.00467821	0.0222579	0.0156624	0.0155141	0.00696327	0.203227	0.039914	0.299278	0.415948	0.000838265	0.0359492	0.0504147	0.0290187	0.0234686	0.00241798	0.0249156	0.0131113	0.00427133	0.013837	0.000776499	0.00565596	0.164224	0.0534114	0.0548054	0.171585	0.00885973
MLD pre HSCT progression	Median [µM]	0.101674	0.032079	0.0208396	0.0120235	0.0109867	0.00509619	0.0325642	0.00428595	0.0291308	0.0135927	0.0223882	0.00455687	0.0176255	0.00994448	0.0284618	0.02747	0.0335972	0.0152601	0.00805974	0.00435089	0.0800253	0.0553229	0.0156129	0.17624	0.0334946	0.0784458	0.00281872	1.30266	0.0614157	0.211138	2.28811	0.000405965	0.00252794	0.0753534	0.20417	0.0683883	0.00366958	0.0447198	0.1106	0.0148202	0.0592404	0.00238817	0.0132603	0.398823	0.31027	0.201769	0.514191	0.0184803
	StDev [µM]	0.0169619	0.011431	0.00250612	0.0128992	0.020285	0.00346826	0.0168235	0.00329786	0.027135	0.0197738	0.0086329	0.00763237	0.00624247	0.00952535	0.0187717	0.015442	0.017221	0.0143384	0.00389888	0.00492086	0.0187929	0.0150736	0.00320571	0.0200521	0.0179471	0.0307022	0.0154708	0.382909	0.0551233	0.817607	0.50709	0.00192713	0.00221133	0.0983133	0.0273624	0.0302242	0.00354441	0.0140686	0.015082	0.00393677	0.0676501	0.00050038	0.00754192	0.0904285	0.0704311	0.0614287	0.363464	0.0242284
	Min value [µM]	0.0832018	0.0115882	0.015	0.004	0.00150334	1.62e-07	0.00231985	0.00211656	0.000640852	0.0108063	0.0175835	0.0004	0.015	0.000339895	0.000694085	0.0109618	0.0144991	0.00060154	0.00110269	0.000939585	0.06	0.0365377	0.0104002	0.141443	0.0228805	0.0541827	0.000825518	0.674935	0.00159422	0.0156003	1.89601	0.000132322	0.00070572	0.00194073	0.166	0.00270406	0.000895124	0.0165403	0.0832018	0.00809765	0.0120308	0.00187917	0.003	0.326349	0.205218	0.15311	0.106195	0.000751668
	Max value [µM]	0.370701	0.0704282	0.0491757	0.0633799	0.0671552	0.01	0.130623	0.0934278	0.0870128	0.0666958	0.0440772	0.0226186	0.0439973	0.135876	0.0981264	0.0505598	0.0707966	0.0680849	0.0114402	0.0352411	0.230513	0.12746	0.041845	0.312831	0.147073	0.193227	0.0436664	2.17156	0.263398	2.32518	4.71628	0.00635246	0.290677	0.27661	0.27856	0.228113	0.0170712	0.181281	0.183882	0.033436	0.185	0.00749839	0.0400277	1.20244	0.487967	0.469584	1.38758	0.0694085
	95% confidence interval [µM]	0.0135721	0.0091465	0.00200528	0.0103213	0.0162311	0.00277513	0.0134614	0.00263879	0.0217121	0.015822	0.00690763	0.00610706	0.00499492	0.00762173	0.0150202	0.012356	0.0137795	0.0114729	0.0031197	0.00393743	0.0150371	0.0120612	0.00256506	0.0160447	0.0143604	0.0245665	0.012379	0.306386	0.044107	0.65421	0.405749	0.001542	0.0017694	0.0786656	0.0218941	0.024184	0.00283607	0.011257	0.0120679	0.00315001	0.0541303	0.00040038	0.00603468	0.0723565	0.0563556	0.0491523	0.290826	0.0193864
MLD pre HSCT stabilization	Median [µM]	0.134903	0.0301356	0.0257841	0.00948238	0.0264889	0.00163912	0.0450867	0.0078094	0.0276542	0.0093733	0.0244781	0.00284638	0.0146925	0.00554735	0.0367677	0.0100619	0.0513677	0.0274429	0.0117628	0.00648824	0.141807	0.0526355	0.0182196	0.24717	0.0399121	0.0934677	0.0294802	0.613515	0.103559	0.3633	3.07866	0.000488225	0.00260387	0.0225523	0.140707	0.0432369	0.0012159	0.036935	0.099647	0.0142342	0.0487877	0.00164228	0.00512074	0.541287	0.302629	0.251459	0.609444	0.0216336
	StDev [µM]	0.0271979	0.0107383	0.00828281	0.0135826	0.0182334	0.00329358	0.0294282	0.02668	0.0263541	0.0121865	0.00815536	0.0045667	0.00635059	0.0168453	0.0264195	0.0102434	0.375702	0.0139847	0.00877353	0.00688825	0.0502309	0.0143598	0.00528882	0.0983955	0.021161	0.0252477	0.0225449	0.307762	0.0743541	0.401532	0.446482	0.000551897	0.00529618	0.0825066	0.053685	0.0344216	0.00404186	0.0163724	0.00762902	0.00575031	0.0493059	0.000643347	0.00880558	0.158896	0.0773593	0.0820292	0.621922	0.0150303
	Min value [µM]	0.0937899	0.013879	0.0178503	0.00173487	0.00145028	0.000578291	0.0134499	0.00289974	0.00160182	0.00115848	0.0154414	0.000231316	0.0077207	0.000144793	0.000906426	0.000193081	0.00937189	0.00755355	0.00151071	0.00154818	0.0498414	0.0391916	0.0125502	0.160419	0.0284324	0.0602098	0.00151999	0.377388	0.00208473	0.0251005	1.8621	0.000255597	0.000966854	0.00265885	0.0780649	0.0125502	0.000466957	0.00772323	0.0849555	0.00250874	0.00836247	0.000791171	0.000907644	0.274514	0.208312	0.0735191	0.318476	0.000725141
	Max value [µM]	0.173103	0.0549096	0.0431433	0.0394786	0.0642495	0.0119279	0.0996829	0.069509	0.0847177	0.0430255	0.041932	0.0126587	0.0276897	0.0501556	0.089885	0.0321614	1.11639	0.05109	0.0360299	0.0214809	0.208176	0.0878554	0.0271797	0.49255	0.104843	0.130214	0.0643227	1.35832	0.291832	1.14059	3.50097	0.00181529	0.0196619	0.204666	0.245641	0.114502	0.01269	0.0565006	0.110663	0.0231621	0.179292	0.00272293	0.0270313	0.783405	0.482515	0.386298	1.9366	0.0566725
	95% confidence interval [µM]	0.00853592	0.00337018	0.00259952	0.00426283	0.00572247	0.00103368	0.00923592	0.00837339	0.0082711	0.00382468	0.00255952	0.00143324	0.0019931	0.00528681	0.00829163	0.00321483	0.117912	0.00438903	0.00275353	0.00216185	0.0157648	0.00450677	0.00165987	0.030881	0.00664129	0.00792389	0.00707562	0.0965898	0.0233357	0.126019	0.140126	0.00017321	0.00166218	0.0258943	0.0168488	0.0108031	0.00126852	0.00513839	0.00239433	0.00180471	0.0154744	0.000201911	0.00276359	0.0498688	0.0242789	0.0257445	0.195187	0.0047172
	Ordinary one-way ANOVA [p-value]	ns	ns	ns	ns	ns	ns	0.0039946	<0.0001	ns	ns	ns	ns	ns	ns	ns	ns	0.0069767	ns	0.0063126	ns	ns	ns	ns	0.0060433	ns	ns	ns	0.0098331	ns	ns	ns	ns	ns	ns	ns	ns	ns	ns	ns	ns	ns	ns	ns	ns	ns	ns	ns	ns
		Supplement 2 B: 31 late onset untreated MLD samples versus 42 MLD samples post_HSCT
		1,3-Dimethyluric acid	1-Methylguanidine	1-Methylhydantoin	1-Methylnicotinamide	2-Furoylglycine	2-Hydroxyglutaric acid	2-Hydroxyisovaleric acid	2-Oxoglutaric acid	3-Hydroxy-3-methylglutaric acid	3-Hydroxybutyric acid	3-Hydroxyglutaric acid	3-Hydroxyisovaleric acid	3-Methyl-2-oxovaleric acid	3-Methylglutaconic acid	3-Phenyllactic acid	4-Hydroxyphenylacetic acid	4-Pyridoxic acid	Acetic acid	Acetoacetic acid	Acetone	Adenine	Alanine	Allantoin	Allopurinol	Arginine	Betaine	Caffeine	Citric acid	Citrulline	Creatine	Creatinine	D-Galactose	D-Glucose	Dihydrothymine	Dimethylamine	D-Lactose	Ethylmalonic acid	Formic acid	Fumaric acid	Glutaric acid	Glycine	Glycolic acid	Guanidinoacetic acid	Hippuric acid	Imidazole	Inosine	Lactic acid	L-Citramalic acid
MLD untreated (late onset)	Median [µM]	0.00774699	0.133585	0.0304115	0.0248003	0.0180802	0.0723859	0.000968374	0.0423206	0.00205342	0.000974359	0.0137994	0.0228867	0.00640675	0.0165579	0.00891429	0.0301053	0.00839048	0.0422662	0.0344017	0.0110369	0.00559006	0.126034	0.0581025	0.021277	0.201611	0.0462019	0.0812308	0.833969	0.119212	0.3709	3.04568	0.000534857	0.167267	0.0432865	0.106385	0.0493871	0.0168409	0.076987	0.00193675	0.0111805	0.436178	0.281491	0.22472	0.533304	0.0283636	0.0126302	0.0765609	0.0664788
	StDev [µM]	0.0188103	0.101319	0.00889343	0.0073137	0.0255177	0.0424549	0.00317642	0.0236848	0.0153675	0.0281042	0.0106001	0.00703827	0.00512891	0.00636701	0.0257088	0.0370746	0.0142693	0.345359	0.0175724	0.00734729	0.00719699	0.0335413	0.0127959	0.0895281	0.302026	0.0440718	0.0354212	0.359337	0.0851222	0.852963	0.812898	0.0131996	0.062643	0.0396092	0.0197201	0.0506311	0.00979076	0.123482	0.000666426	0.0109387	0.21284	0.090572	0.563898	0.532786	0.0173232	0.0120085	0.0844877	0.0419598
	Min value [µM]	0.0013539	0.0876641	0.0124531	0.014963	0.000942395	0.00060108	0.0001	0.000407385	0.000748148	0.000290946	0.000258013	0.0174307	4.44e-05	0.00575646	0.000106726	0.00033251	4.44e-05	0.0183283	0.000177586	0.000623457	0.000178286	0.060458	0.0338855	0.00955967	0.00153786	0.0157955	0.0568638	0.365535	0.000664404	0.0167702	1.94457	0.000124691	0.0881221	0.000891429	0.0793371	0.00134161	7.12e-05	0.00831987	0.000752632	8.31e-05	0.00581893	0.0685802	0.0627016	0.00151029	0.000740453	0.000417582	0.0108052	0.0491925
	Max value [µM]	0.0701663	0.419	0.0589432	0.0463125	0.118692	0.191578	0.0138738	0.0779487	0.0663385	0.0909409	0.0427914	0.0478143	0.0179204	0.0344066	0.110769	0.201171	0.0447205	1.35302	0.0667324	0.0406717	0.0313305	0.197078	0.0943091	0.526097	1.82203	0.271118	0.210998	1.89592	0.344091	3.4274	5.07432	0.0537611	0.376328	0.17215	0.16693	0.179749	0.037575	0.689568	0.00335404	0.04368	1.03091	0.480057	3.36303	1.97121	0.0711861	0.0450845	0.380604	0.193964
	95% confidence interval [µM]	0.00662158	0.0356662	0.00313066	0.00257457	0.00898273	0.014945	0.00111816	0.00833753	0.00540965	0.00989323	0.00373146	0.00247761	0.00180548	0.00224131	0.00904999	0.013051	0.00502306	0.121573	0.00618584	0.00258639	0.00253348	0.0118072	0.00450442	0.0315157	0.106319	0.0155142	0.012469	0.126494	0.0299647	0.30026	0.286156	0.00464652	0.0220516	0.0139432	0.00694188	0.0178232	0.00344654	0.043468	0.000234595	0.00385064	0.0749238	0.0318832	0.198503	0.187551	0.00609812	0.00422725	0.0297413	0.0147707
MLD post HSCT	Median [µM]	0.0180329	0.138161	0.0327479	0.0248569	0.025311	0.0672837	0.00164876	0.0363135	0.003035	0.00149511	0.0129022	0.0247109	0.00155847	0.0148973	0.0127035	0.0445009	0.00891606	0.0421509	0.0346535	0.0126608	0.00440288	0.0845076	0.0524509	0.0182239	0.23096	0.0351462	0.082005	0.620279	0.111713	0.0997055	3.30768	0.0006	0.138951	0.0324586	0.103781	0.0582646	0.0154511	0.0506538	0.00228264	0.0133669	0.466893	0.253092	0.173131	0.417598	0.0237196	0.0109125	0.0699084	0.0809155
	StDev [µM]	0.0150303	0.113997	0.0228801	0.0115019	0.0238864	0.0589582	0.00291051	0.0274469	0.0285253	0.218654	0.0102608	0.00723956	0.00697828	0.0211827	0.021084	0.0641528	0.012289	0.419323	0.0121545	0.153277	0.00499241	0.0497513	0.0213782	0.0045608	0.0834967	0.0337749	0.0743989	0.406826	0.0742297	0.418099	0.896959	0.0197496	0.0966675	0.0396487	0.0236937	0.0475333	0.0136216	0.031666	0.000777842	0.0119335	0.300737	0.140387	0.07163	0.557656	0.0168226	0.00820211	0.0804248	0.0375168
	Min value [µM]	9.34e-05	0.0852772	0.0130662	0.0107914	0.000604317	0.000388899	8.47e-05	0.000172662	0.000776978	0.000306832	0.000129496	0.0142146	4.32e-05	0.00346134	0.000184071	0.000426011	4.32e-05	0.0182338	0.0126178	0.00138643	6.28e-05	0.019	0.0014	0.012	0.0074	0.0127274	0.0482661	0.00903039	0.000646999	0.0143183	1.402	0.000188376	0.024081	4.32e-05	0.0820144	0.0012	0.000170836	0.00715914	0.000547945	8.63e-05	0.00739428	0.096	0.0708244	0.00343852	0.000931452	0.000454874	0.00846774	0.0432121
	Max value [µM]	0.059	0.640563	0.167482	0.0734257	0.075	0.337013	0.0172662	0.101444	0.101882	1.41281	0.0460343	0.0443657	0.0293836	0.121866	0.0622079	0.372	0.0537286	2.26211	0.0662587	1.00489	0.0193317	0.212542	0.0907692	0.029	0.450603	0.146318	0.528129	1.76555	0.317188	1.40937	4.60892	0.085668	0.591367	0.190108	0.213982	0.249643	0.0925899	0.115552	0.00382058	0.0463287	1.27289	0.834693	0.34326	2.53487	0.0744049	0.041	0.347	0.178
	95% confidence interval [µM]	0.0045456	0.0344761	0.00691961	0.00347852	0.00722394	0.0178307	0.000880224	0.00830074	0.00862688	0.0661274	0.00310316	0.00218945	0.00211043	0.00640627	0.00637641	0.0194017	0.00371656	0.126815	0.00367586	0.0463554	0.00150985	0.0150462	0.0064654	0.00137932	0.0252518	0.0102145	0.0225004	0.123036	0.0224492	0.126445	0.271266	0.00597285	0.0292351	0.0119909	0.00716566	0.0143755	0.00411956	0.00957673	0.000235242	0.00360903	0.0909516	0.0424571	0.021663	0.168651	0.00508764	0.00248056	0.0243228	0.0113462
	unpaired t-test [p-value]	ns	ns	ns	ns	ns	ns	ns	ns	ns	ns	ns	ns	ns	ns	ns	ns	ns	ns	ns	ns	ns	ns	ns	ns	ns	ns	ns	ns	ns	ns	ns	ns	ns	ns	ns	ns	ns	ns	ns	ns	ns	ns	ns	ns	ns	ns	ns	ns
Metabolite		Creatinine	Ethanol	Isopropanol	Methanol	1-Methylguanidine	Dimethylamine	Trimethylamine	Tyramine	1-Methylhistidine	2-Furoylglycine	3-Methylcrotonylglycine	Alanine	Arginine	Betaine	Citrulline	Creatine	Cystine	DL-Alloisoleucine	DL-Tyrosine	Glutamine	Glycine	Isobutyrylglycine	L-Carnosine	L-Homocystine	L-Isoleucine	L-Tryptophan	Leucine	Methionine	N,N-Dimethylglycine	N-Acetylglutamate	N-Acetylphenylalanine	N-Acetyltyrosine	N-Isovaleroylglycine	Phenylalanine	Propionylglycine	Sarcosine	Taurine	Tiglylglycine	Valine	4-Ethylphenol	Pyrocatechol	Imidazole	Trigonelline	Choline	D-Panthenol	Paracetamol	Paracetamol-glucuronide	Thymol
Limit of detection (LOD)	[mmol/mol Creatinine]	0.3	70	3	48	64	31	2	80	15	39	8	10	750	7	690	50	490	48	44	440	34	7	130	910	16	97	22	18	5	42	130	380	2	200	12	2	140	19	2	13	170	48	35	46	17	50	24	44
	[µmol/mol Creatinine]	0.0003	0.07	0.003	0.048	0.064	0.031	0.002	0.08	0.015	0.039	0.008	0.01	0.75	0.007	0.69	0.05	0.49	0.048	0.044	0.44	0.034	0.007	0.13	0.91	0.016	0.097	0.022	0.018	0.005	0.042	0.13	0.38	0.002	0.2	0.012	0.002	0.14	0.019	0.002	0.013	0.17	0.048	0.035	0.046	0.017	0.05	0.024	0.044
[truncated: 102 more columns]
